# Supplementary material for: Lower-Limb Muscle Power Is Negatively Associated with Protein Intake in Older Adults: A Cross-Sectional Study
Source: Int J Environ Res Public Health. 2022 Nov 7;19(21):14579. doi: 10.3390/ijerph192114579 (PMC9653676; doi:10.3390/ijerph192114579)
Supplement: Supplementary file 1 [file ijerph-19-14579-s001.zip]

Archive with 1 entries (1 files):
- ijerph-1984100-supplementary.pdf
